# Supplementary material for: Integrated Bioinformatics Analysis and Cellular Experimental Validation Identify Lipoprotein Lipase Gene as a Novel Biomarker for Tumorigenesis and Prognosis in Lung Adenocarcinoma
Source: Biology (Basel). 2025 May 19;14(5):566. doi: 10.3390/biology14050566 (PMC12108960; doi:10.3390/biology14050566)
Supplement: Supplementary file 1 [file biology-14-00566-s001.zip]

Archive with 1 entries (1 files):
- biology-3595975-supplementary.pdf
